# Supplementary material for: An In-Silico Identification of Potential Flavonoids against Kidney Fibrosis Targeting TGFβR-1
Source: Life (Basel). 2022 Nov 2;12(11):1764. doi: 10.3390/life12111764 (PMC9694304; doi:10.3390/life12111764)
Supplement: Supplementary file 1 [file life-12-01764-s001.zip]

Archive with 5 entries (5 files):
- Table S1. Compound's screening and ADMET prediction.xlsx
- Table S2. Final 30 screened compounds.xlsx
- Table S3. The Docking Score of 6 control drugs.pdf
- Table S4. Part-1 Prime_mmgbsa.xlsx
- Table S4. Part-2 Final selected Docking Score Data.pdf
