# Supplementary material for: An In-Silico Identification of Potential Flavonoids against Kidney Fibrosis Targeting TGFβR-1
Source: Life (Basel). 2022 Nov 2;12(11):1764. doi: 10.3390/life12111764 (PMC9694304; doi:10.3390/life12111764)
Supplement: Supplementary file 1 [file life-12-01764-s001.zip › Table S1. Compound's screening and ADMET prediction.xlsx]

## Sheet: Table-1. 51_compounds_admet
SMILES	name	canvasUID	Source File	#stars	mol MW	donorHB	accptHB	QPlogPw	QPlogPo/w	QPPCaco	QPlogBB	QPlogKp	QPlogKhsa	HumanOralAbsorption	PercentHumanOralAbsorption	RuleOfFive	RuleOfThree
COc(c1O)c(OC)c(OC)c(c12)oc(c(c2=O)OC)-c3cc(OC)c(cc3)OC	136417	1	5-hydroxy-3,6,7,8,3â€™ ,4â€™ â€“ hexamethoxyflavone _CID_136417.sdf	0	418.399	0	6.75	7.657	3.567	2213.57	-0.499	-1.697	0.028	3	100	0	1
Oc1cc(O)cc(c12)oc(cc2=O)-c3ccc(O)cc3	5280443	2	Apigenin Conformer3D_CID_5280443.sdf	0	270.241	2	3.75	10.186	1.624	124.496	-1.411	-3.908	-0.043	3	73.955	0	0
Oc1cc(O)cc(c12)O[C@@H](CC2=O)c3ccc(O)cc3	932	3	Conformer3D CID 932.sdf	0	272.257	2	4	10.136	1.549	139.122	-1.311	-3.941	-0.065	3	74.38	0	0
Oc1cc(O)cc(c12)O[C@@H]([C@H](C2)O)c(c3)ccc(O)c3O	9064	4	Conformer3D CID 9064.sdf	0	290.272	5	5.45	15.612	0.427	51.696	-1.91	-4.731	-0.43	2	60.111	0	1
C[C@H]1[C@H](O)[C@@H](O)[C@@H](O)[C@@H](O1)OC[C@@H]2[C@@H](O)[C@H](O)[C@@H](O)[C@@H](O2)Oc(cc3O)cc(c34)O[C@@H](CC4=O)c(cc5)cc(O)c5OC	10621	5	Conformer3D_CID_10621 (1).sdf	8	610.568	7	20.05	31.896	-1.324	5.693	-3.762	-5.981	-1.133	1	0	3	2
C[C@H]1[C@H](O)[C@@H](O)[C@@H](O)[C@@H](O1)OC[C@@H]2[C@@H](O)[C@H](O)[C@@H](O)[C@@H](O2)Oc(cc3O)cc(c34)O[C@@H](CC4=O)c(cc5)cc(O)c5OC	10621	6	Conformer3D CID 10621.sdf	8	610.568	7	20.05	31.896	-1.324	5.693	-3.762	-5.981	-1.133	1	0	3	2
COc1c(O)ccc(c1)[C@@H](O2)[C@@H](CO)Oc(c23)ccc(c3)[C@H]([C@H](C4=O)O)Oc(c45)cc(O)cc5O	31553	7	Conformer3D CID 31553.sdf	0	482.443	4	9.65	19.296	1.829	25.158	-2.771	-4.805	0.045	2	62.722	0	1
O=C(O)[C@@H]1[C@@H](O)[C@H](O)[C@@H](O)[C@@H](O1)Oc(c(O)c2O)cc(c23)oc(cc3=O)-c4ccccc4	64982	8	Conformer3D CID 64982.sdf	3	446.367	4	11.55	21.066	0.434	1.457	-3.422	-6.056	-0.698	1	6.495	2	1
Oc1cc(O)cc(c12)O[C@@H]([C@@H](C2)O)c(c3)ccc(O)c3O	72276	9	Conformer3D CID 72276.sdf	1	290.272	5	5.45	15.499	0.454	58.241	-1.815	-4.662	-0.423	2	61.197	0	1
Oc1c(O)cc(cc1O)C(=O)O[C@H](C2)[C@@H](c(c3)ccc(O)c3O)Oc(c24)cc(O)cc4O	107905	10	Conformer3D CID 107905.sdf	4	442.378	7	8	21.691	0.31	2.596	-3.655	-6.759	-0.29	1	23.217	1	2
Oc1cc(O)cc(c12)[o+]c(c(c2)O)-c(cc3O)cc(O)c3O	128853	11	Conformer3D CID 128853.sdf
Oc1cc(O)cc(c12)[o+]c(c(c2)O)-c3cc(O)c(O)cc3	128861	12	Conformer3D CID 128861.sdf
COc(c1O)cc(cc1OC)-c(c(c2)O)[o+]c(c23)cc(O)cc3O	159287	13	Conformer3D CID 159287.sdf
Oc1cc(O)cc(c12)O[C@@H]([C@H](C2=O)O)c(c3)ccc(O)c3O	439533	14	Conformer3D CID 439533.sdf	0	304.256	4	6.45	15.379	0.079	23.925	-2.224	-5.379	-0.444	2	52.084	0	0
Oc1cc(O)cc(c12)O[C@@H](CC2=O)c(c3)ccc(O)c3O	440735	15	Conformer3D CID 440735.sdf	0	288.256	3	4.75	12.218	0.875	50.276	-1.797	-4.831	-0.218	3	62.522	0	0
Oc1cc(O)cc(c12)[o+]c(c(c2)O)-c3ccc(O)cc3	440832	16	Conformer3D CID 440832.sdf
OC[C@@H]1[C@@H](O)[C@H](O)[C@@H](O)[C@@H](O1)Oc(c2)c(-c3cc(O)c(O)cc3)[o+]c(c24)cc(O)cc4O	441667	17	Conformer3D CID 441667.sdf
c1cc(O)c(OC)cc1-c(c(c2)O)[o+]c(c23)cc(O)cc3O	441773	18	Conformer3D CID 441773.sdf
c1c(O)cc(O)cc1/C=C/c2ccc(O)cc2	445154	19	Conformer3D CID 445154.sdf	0	228.247	3	2.25	9.297	1.976	280.045	-1.286	-2.904	-0.172	3	82.317	0	0
Oc1cc(OC)cc(c12)oc(cc2=O)-c(c3)ccc(OC)c3-c(c(O)cc4O)c(c45)oc(cc5=O)-c6ccc(O)cc6	5271805	20	Conformer3D CID 5271805.sdf	2	566.52	2	7.5	15.099	4.345	23.199	-2.88	-4.552	1.031	1	63.865	1	1
Oc1cc(O)cc(c12)oc(c(c2=O)O)-c3cc(O)c(O)cc3	5280343	21	Conformer3D CID 5280343.sdf	0	302.24	4	5.25	14.379	0.362	20	-2.352	-5.467	-0.354	2	52.348	0	1
COc(cc1)ccc1-c(c2=O)coc(c23)cc(O)cc3O	5280373	22	Conformer3D CID 5280373.sdf	0	284.268	1	3.75	8.017	2.516	561.644	-0.848	-2.567	0.073	3	90.888	0	0
Oc1cc(O)cc(c12)oc(cc2=O)-c3cc(O)c(O)cc3	5280445	23	Conformer3D CID 5280445.sdf	0	286.24	3	4.5	12.268	0.941	45.023	-1.91	-4.797	-0.205	3	62.05	0	0
COc(c1)c(O)cc(c12)oc(=O)cc2	5280460	24	Conformer3D CID 5280460.sdf	0	192.171	1	4	7.552	0.891	770.14	-0.474	-2.88	-0.49	3	83.826	0	0
C[C@H]1[C@H](O)[C@@H](O)[C@@H](O)[C@@H](O1)OC[C@@H]2[C@@H](O)[C@H](O)[C@@H](O)[C@@H](O2)Oc(c3=O)c(-c4cc(O)c(O)cc4)oc(c35)cc(O)cc5O	5280805	25	Conformer3D CID 5280805.sdf	9	610.524	9	20.55	35.585	-2.637	0.921	-4.199	-7.359	-1.195	1	0	3	2
Oc1cc(O)cc(c12)occ(c2=O)-c3ccc(O)cc3	5280961	26	Conformer3D CID 5280961.sdf	0	270.241	2	3.75	9.901	1.694	170.821	-1.314	-3.518	-0.099	3	76.823	0	0
Oc1c(O)c(O)cc(c12)oc(cc2=O)-c3ccccc3	5281605	27	Conformer3D CID 5281605.sdf	0	270.241	2	3.75	10.155	1.736	180.219	-1.247	-3.548	-0.051	3	77.487	0	0
Oc1cc(O)cc(c12)oc(cc2=O)-c3ccccc3	5281607	28	Conformer3D CID 5281607.sdf	0	254.242	1	3	8.092	2.368	409.521	-0.846	-2.85	0.122	3	87.567	0	0
COc(cc1)c(O)cc1-c(cc2=O)oc(c23)cc(O)cc3O	5281612	29	Conformer3D CID 5281612.sdf	0	300.267	2	4.5	10.396	1.81	153.748	-1.407	-3.8	-0.014	3	76.681	0	0
c1cc(O)cc(c12)oc(c(c2=O)O)-c3cc(O)c(O)cc3	5281614	30	Conformer3D CID 5281614.sdf	0	286.24	4	5.5	14.774	0.477	44.947	-1.942	-4.777	-0.371	2	59.317	0	0
Oc1cc(O)cc(c12)oc(c(c2=O)O)-c3ccccc3	5281616	31	Conformer3D CID 5281616.sdf	0	270.241	2	3.75	10.202	1.773	182.003	-1.264	-3.52	-0.041	3	77.78	0	0
c1cc(O)c(OC)cc1-c(c(c2=O)O)oc(c23)cc(O)cc3O	5281654	32	Conformer3D CID 5281654.sdf	0	316.267	3	5.25	12.508	1.236	69.341	-1.83	-4.454	-0.164	3	67.135	0	0
Oc1cc(O)cc(c12)oc(c(c2=O)O)-c3c(O)cc(O)cc3	5281670	33	Conformer3D CID 5281670.sdf	0	302.24	4	5.25	14.355	0.395	22.494	-2.284	-5.358	-0.354	2	53.456	0	1
Oc1cc(O)cc(c12)oc(c(c2=O)O)-c(cc3O)cc(O)c3O	5281672	34	Conformer3D CID 5281672.sdf	1	318.239	5	6	16.462	-0.303	7.229	-2.872	-6.356	-0.498	2	27.586	1	1
COc(c1O)cc(cc1OC)-c(cc2=O)oc(c23)cc(O)cc3O	5281702	35	Conformer3D CID 5281702.sdf	0	330.293	2	5.25	10.635	1.913	153.365	-1.515	-3.895	0.006	3	77.269	0	0
c1cc(O)cc(c12)occ(c2=O)-c3ccc(O)cc3	5281708	36	Conformer3D CID 5281708.sdf	0	254.242	2	4	10.297	1.792	382.701	-0.923	-2.831	-0.133	3	83.667	0	0
COc(cc1)c(O)cc1-c(c2=O)coc(c23)cc(O)cc3O	5281803	37	Conformer3D CID 5281803.sdf	0	300.267	2	4.5	10.113	1.881	210.409	-1.312	-3.412	-0.069	3	79.54	0	0
OC[C@@H]1[C@@H](O)[C@H](O)[C@@H](O)[C@@H](O1)c(c(O)cc2)c(c23)occ(c3=O)-c4ccc(O)cc4	5281807	38	Conformer3D CID 5281807.sdf	1	416.384	6	12.5	24.584	-0.534	15.003	-2.956	-5.253	-0.742	2	31.91	1	2
C[C@H]1[C@H](O)[C@@H](O)[C@@H](O)[C@@H](O1)O[C@H]([C@@H](O)[C@H](O)[C@H]2CO)[C@@H](O2)Oc(cc3O)cc(c34)oc(cc4=O)-c5ccc(O)cc5	5282150	39	Conformer3D CID 5282150.sdf	6	578.526	7	19.05	32.247	-1.404	2.378	-4.525	-6.419	-1.142	1	0	3	2
Oc1cc(O)cc(c12)oc(cc2=O)-c(c3)ccc(OC)c3-c(c(O)cc4O)c(c45)oc(cc5=O)-c6ccc(O)cc6	5315459	40	Conformer3D CID 5315459.sdf	4	552.493	3	7.5	16.985	3.512	7.035	-3.432	-5.506	0.848	1	49.715	1	2
COc(c1)c(O)cc(c12)occ(c2=O)-c3ccc(O)cc3	5317750	41	Conformer3D CID 5317750.sdf	0	284.268	2	4.75	10.509	1.975	472.152	-0.918	-2.723	-0.106	3	86.37	0	0
c1cc(O)c(O)cc1-c(cc2=O)oc(c23)c(c(O)cc3O)[C@@H](C4=O)[C@@H](c5ccc(O)cc5)Oc(c46)cc(O)cc6O	5464454	42	Conformer3D CID 5464454.sdf	4	556.481	5	8.5	20.611	1.948	2.713	-3.432	-6.517	0.397	1	7.23	3	2
Oc1cc(O)cc(c12)O[C@@H]([C@@H](C2)O)c(cc(O)c3O)c(c34)cc(cc(c4=O)O)[C@H]([C@@H](C5)O)Oc(c56)cc(O)cc6O	135403798	43	Conformer3D CID 135403798.sdf	7	564.501	8	11.15	26.926	0.163	0.701	-4.587	-7.886	-0.188	1	0	3	2
Oc1cc(O)cc(c12)oc(c(c2=O)O)-c3ccc(O)cc3	5280863	44	Kaempferol CID 5280863.sdf	0	286.24	3	4.5	12.297	1.036	55.32	-1.843	-4.578	-0.201	3	64.205	0	0
Oc1cc(O)cc(c12)oc(cc2=O)-c3cc(O)c(O)cc3	5280445	45	luteolin Conformer3D_CID_5280445.sdf	0	286.24	3	4.5	12.268	0.941	45.023	-1.91	-4.797	-0.205	3	62.05	0	0
OC[C@@H]1[C@@H](O)[C@H](O)[C@@H](O)[C@@H](O1)Oc(c2=O)c(-c(cc3O)cc(O)c3O)oc(c24)cc(O)cc4O	5318606	46	myricetin, _CID_5318606.sdf	5	480.381	8	14.5	28.61	-1.997	1.164	-4.163	-7.439	-0.986	1	0	2	2
COc1c(OC)c(OC)c(OC)c(c12)oc(cc2=O)-c3cc(OC)c(cc3)OC	72344	47	nobiletin, _CID_72344.sdf	0	402.4	0	7	8.078	3.733	4252.19	-0.174	-1.18	0.031	3	100	0	0
Oc1cc(O)cc(c12)OC(c(cc3O)cc(O)c3O)C(O)C2c(c(O)cc4O)c(c45)OC(c(cc6O)cc(O)c6O)C(O)C5c(c(O)cc7O)c(c78)OC(C(C8)O)c(cc9O)cc(O)c9O	71664720	48	Structure2D CID 71664720.sdf
Oc1cc(O)cc(c12)OC(c(c3)ccc(O)c3O)C(OC(=O)c(cc4O)cc(O)c4O)C2c(c5O)c(O)cc(c56)OC(c(cc7O)cc(O)c7O)C(C6)OC(=O)c(cc8O)cc(O)c8O	101834717	49	Structure2D CID 101834717.sdf
Oc1c(O)cc(cc1O)C(=O)OC(C2)C(Oc(c23)cc(O)cc3O)c(cc(O)c4O)c(c45)cc(cc(c5=O)O)C(Oc(c67)cc(O)cc6O)C(C7)OC(=O)c(cc8O)cc(O)c8O	136277567	50	Structure2D CID 136277567.sdf	8	868.714	3.5	9	17.729	2.417	0.403	#NAME?	-8.765	0.715	1	0	3	2
COc1c(OC)c(OC)c(OC)c(c12)oc(cc2=O)-c3ccc(cc3)OC	68077	51	Tangeretin Conformer3D CID 68077.sdf	3	372.374	0	6.25	7.755	3.583	4252.27	#NAME?	-1.13	0.023	3	100	0	0
