# Supplementary material for: An In-Silico Identification of Potential Flavonoids against Kidney Fibrosis Targeting TGFβR-1
Source: Life (Basel). 2022 Nov 2;12(11):1764. doi: 10.3390/life12111764 (PMC9694304; doi:10.3390/life12111764)
Supplement: Supplementary file 1 [file life-12-01764-s001.zip › Table S2. Final 30 screened compounds.xlsx]

## Sheet: Table-2. Selected 32 compounds_
Code	Compound namename	PUBCHEM_COMPOUND_CID	#stars	mol MW	donorHB	accptHB	QPlogPw	QPlogPo/w	QPlogS	QPPCaco	QPlogBB	QPlogKhsa	RuleOfFive	RuleOfThree
C-01	5-Hydroxy-3,6,7,8,3',4'-hexamethoxyflavone	136417	0	418.399	0	6.75	7.657	3.567	-3.86	2213.57	-0.499	0.028	0	1
C-02	Apigenin	5280443	0	270.241	2	3.75	10.186	1.624	-3.317	124.496	-1.411	-0.043	0	0
C-03	5,7-Dihydroxy-2-(4-hydroxyphenyl)chroman-4-one	932	0	272.257	2	4	10.136	1.549	-3.146	139.122	-1.311	-0.065	0	0
C-04	Cianidanol	9064	0	290.272	5	5.45	15.612	0.427	-2.608	51.696	-1.91	-0.43	0	1
C-05	Silibinin	31553	0	482.443	4	9.65	19.296	1.829	-5.158	25.158	-2.771	0.045	0	1
C-06	(-)-Epicatechin	72276	1	290.272	5	5.45	15.499	0.454	-2.518	58.241	-1.815	-0.423	0	1
C-07	Taxifolin	439533	0	304.256	4	6.45	15.379	0.079	-2.638	23.925	-2.224	-0.444	0	0
C-08	Eriodictyol	440735	0	288.256	3	4.75	12.218	0.875	-2.887	50.276	-1.797	-0.218	0	0
C-09	Resveratrol	445154	0	228.247	3	2.25	9.297	1.976	-2.758	280.045	-1.286	-0.172	0	0
C-10	Quercetin	5280343	0	302.24	4	5.25	14.379	0.362	-2.83	20	-2.352	-0.354	0	1
C-11	Biochanin A	5280373	0	284.268	1	3.75	8.017	2.516	-3.506	561.644	-0.848	0.073	0	0
C-12	Scopoletin	5280460	0	192.171	1	4	7.552	0.891	-1.627	770.14	-0.474	-0.49	0	0
C-13	Genistein	5280961	0	270.241	2	3.75	9.901	1.694	-3.039	170.821	-1.314	-0.099	0	0
C-14	Baicalein	5281605	0	270.241	2	3.75	10.155	1.736	-3.261	180.219	-1.247	-0.051	0	0
C-15	Chrysin	5281607	0	254.242	1	3	8.092	2.368	-3.59	409.521	-0.846	0.122	0	0
C-16	Diosmetin	5281612	0	300.267	2	4.5	10.396	1.81	-3.51	153.748	-1.407	-0.014	0	0
C-17	Fisetin	5281614	0	286.24	4	5.5	14.774	0.477	-2.844	44.947	-1.942	-0.371	0	0
C-18	Galangin	5281616	0	270.241	2	3.75	10.202	1.773	-3.348	182.003	-1.264	-0.041	0	0
C-19	Isorhamnetin	5281654	0	316.267	3	5.25	12.508	1.236	-3.288	69.341	-1.83	-0.164	0	0
C-20	Morin	5281670	0	302.24	4	5.25	14.355	0.395	-2.791	22.494	-2.284	-0.354	0	1
C-21	Myricetin	5281672	1	318.239	5	6	16.462	-0.303	-2.593	7.229	-2.872	-0.498	1	1
C-22	Tricin	5281702	0	330.293	2	5.25	10.635	1.913	-3.747	153.365	-1.515	0.006	0	0
C-23	Daidzein	5281708	0	254.242	2	4	10.297	1.792	-3.016	382.701	-0.923	-0.133	0	0
C-24	Pratensein	5281803	0	300.267	2	4.5	10.113	1.881	-3.235	210.409	-1.312	-0.069	0	0
C-25	Puerarin	5281807	1	416.384	6	12.5	24.584	-0.534	-3.257	15.003	-2.956	-0.742	1	2
C-26	Glycitein	5317750	0	284.268	2	4.75	10.509	1.975	-3.211	472.152	-0.918	-0.106	0	0
C-27	Kaempferol	5280863	0	286.24	3	4.5	12.297	1.036	-3.09	55.32	-1.843	-0.201	0	0
C-28	Luteolin	5280445	0	286.24	3	4.5	12.268	0.941	-3.039	45.023	-1.91	-0.205	0	0
C-29	Nobiletin	72344	0	402.4	0	7	8.078	3.733	-4.195	4252.19	-0.174	0.031	0	0
C-30	Tangeretin	68077	0	372.374	0	6.25	7.755	3.583	-4.07	4252.27	-0.109	0.023	0	0
C-31	Linagliptin (Control Drug)	10096344	0	472.549	2	8.5	13.859	3.67	-5.18	192.96	-0.546	0.68	0	0
#Stars, number of property or descriptor values that fall outside the 95% range of similar values for known drugs (ranging from 0 – 5). A large number of stars suggests that a molecule is less drug-like than molecules with few stars. The following properties and descriptors are included in the determination of #stars: MW, donorHB, accptHB, QPlogPw, QPlogPo/w, QPlogS, QPLogKhsa, QPlogBB, #metabol.
mol_MW, Molecular weight of the molecule ranging from 130.0 – 725.0
donor HB, Estimated number of hydrogen bonds that would be donated by the solute to water molecules in an aqueous solution.
QPlogPo/w, Predicted octanol/water partition coefficient (–2.0 – 6.5).
acceptor HB, Estimated number of hydrogen bonds that would be accepted by the solute from water molecules in an aqueous solution.
QPlogS, Predicted aqueous solubility, log S (ranging from –6.5 – 0.5). S in mol dm–3 is the concentration of the solute in a saturated solution that is in equilibrium with the crystalline solid.
QPPCaco, Predicted apparent Caco-2 cell permeability in nm/sec. Caco-2 cells are a model for the gut-blood barrier. QikProp predictions are for non-active transport. (<25 poor, >500 great)
QPlogKhsa Prediction of binding to human serum albumin ( –1.5 – 1.5)
QPlogBB, Predicted brain/blood partition coefficient (–3.0 – 1.2).
Percent Human-Oral Absorption, Predicted human oral absorption on 0 to 100% scale. (>80% is high, <25% is poor)
Rule Of Five Number of violations of Lipinski’s rule of five [3]. The rules are: mol_MW < 500, QPlogPo/w < 5, donorHB ??5, accptHB ??10. Compounds that satisfy these rules are considered druglike (maximum is 4)
Rule Of Three Number of violations of Jorgensen’s rule of three. The three rules are: QPlogS > -5.7, QP PCaco > 22 nm/s, # Primary Metabolites < 7. Compounds with fewer (and preferably no) violations of these rules are more likely to be orally available ( maximum is 3)
