# Supplementary material for: An In-Silico Identification of Potential Flavonoids against Kidney Fibrosis Targeting TGFβR-1
Source: Life (Basel). 2022 Nov 2;12(11):1764. doi: 10.3390/life12111764 (PMC9694304; doi:10.3390/life12111764)
Supplement: Supplementary file 1 [file life-12-01764-s001.zip › Table S4. Part-1 Prime_mmgbsa.xlsx]

## Sheet: prime_mmgbsa
PubChem CID	ΔGbind	ΔGbind Coulomb	ΔGbind Covalent	ΔGbind Hbond	ΔGbind Lipophilic	ΔGbind vander	Ligand Efficiency
72276	-48.1936	-27.2983	4.65987	-3.02249	-16.4366	-35.3385	-2.29494
439533	-58.9619	-25.9749	2.73876	-3.02986	-14.075	-37.2286	-2.68009
5281614	-51.8409	-25.2459	2.30614	-2.94545	-10.6937	-35.6382	-2.46862
9064	-51.7724	-26.9599	2.57766	-2.96081	-16.5407	-35.8604	-2.46535
5281672	-58.3452	-30.9331	4.23511	-3.42322	-10.3261	-38.1002	-2.53675
440735	-50.0401	-20.6126	1.98378	-2.91712	-9.99045	-36.4118	-2.38286
5281807	-41.4651	-20.5754	10.7679	-4.20988	-12.9775	-45.0576	-1.38217
5281612	-56.6247	-22.7936	6.22272	-2.94165	-10.3863	-41.933	-2.57385
5281670	-48.3188	-25.4182	0.399108	-1.93231	-3.70253	-41.0533	-2.19631
5281803	-50.0238	-18.1347	4.45304	-2.42851	-10.1476	-42.6773	-2.27381
5280445	-44.8023	-10.9609	2.19467	-3.13331	-7.84366	-40.2922	-2.13344
5281654	-47.9819	-14.0593	1.36552	-1.09225	-10.4265	-43.4244	-2.08617
5280343	-46.0741	-18.4558	3.09887	-1.73443	-9.27387	-42.2905	-2.09428
5281616	-40.5109	-11.2376	1.16865	-1.15038	-9.63497	-41.9971	-2.02555
31553	-46.6926	-22.2012	10.1173	-3.08713	-16.9102	-55.9753	-1.33407
5280863	-39.1417	-5.46651	0.494351	-1.16831	-9.35241	-40.9496	-1.86389
5281702	-50.2756	-10.3635	2.89689	-2.37617	-8.36784	-48.4519	-2.09482
5280443	-43.9175	-21.813	7.7986	-2.55341	-5.73144	-37.8988	-2.19588
932	-38.8671	-7.85947	0.862481	-0.991935	-10.2004	-41.5443	-1.94336
5281607	-40.0007	-8.13212	2.113	-0.982823	-8.13965	-39.882	-2.1053
5281708	-42.4304	-22.6819	1.47713	-1.88912	-8.37162	-32.937	-2.23318
5281605	-40.5387	-20.564	3.51055	-2.12624	-7.69179	-38.4961	-2.02694
445154	-43.3394	-29.7286	7.70954	-3.27776	-14.0557	-28.9339	-2.54938
5317750	-40.8519	-6.36264	2.44097	-1.38618	-13.6607	-39.0152	-1.94533
5280961	-38.4185	-16.7955	2.73366	-2.33035	-8.65682	-37.2336	-1.92092
136417	-47.9708	-11.0943	9.23559	-0.541313	-21.3406	-43.2746	-1.59903
72344	-55.7252	-8.90815	2.5031	-0.268851	-20.5981	-47.3423	-1.92156
5280373	-35.553	-12.5596	1.75792	-1.25434	-10.0278	-39.2326	-1.693
5280460	-39.0325	-8.70705	-2.08938	-0.953373	-12.5323	-29.0563	-2.78804
68077	-56.6721	-6.79326	4.88208	-0.133451	-19.6649	-53.0541	-2.09897

## Sheet: prime_mmgbsa_control
PubChem CID	ΔGbind	ΔGbind Coulomb	ΔGbind Covalent	ΔGbind Hbond	ΔGbind Lipophilic	ΔGbind vander	Ligand Efficiency
10096344	-41.5745	-11.5384	11.6089	-1.65904	-22.6959	-52.4826	-9.12652
11450633	-45.7615	-7.80763	4.01511	-1.52309	-14.9714	-47.5618	-10.8469
3961	-49.5179	-19.9988	6.56726	-1.86629	-17.7712	-46.0756	-11.251
6918537	-36.0918	-22.558	7.71316	-1.95179	-13.5364	-35.8548	-8.82216
4369359	-40.3365	-8.06024	2.30137	-0.949315	-15.0628	-47.3653	-9.31085
11243969	-12.6844	-0.433337	4.08731	-0.805899	-12.2002	-24.7487	-3.0672
